# Supplementary material for: Oral Metronomic Delivery of Atorvastatin and Docetaxel via Transporter-Targeted Nanoemulsions Enhances Antitumor Efficacy and Immune Modulation in Colon Cancer
Source: Pharmaceutics. 2025 Jul 2;17(7):872. doi: 10.3390/pharmaceutics17070872 (PMC12298815; doi:10.3390/pharmaceutics17070872)
Supplement: Supplementary file 1 [file pharmaceutics-17-00872-s001.zip]

Archive with 1 entries (1 files):
- pharmaceutics-3632857-supplementary.pdf
